# Supplementary material for: The Impact of Harsh Stratospheric Conditions on Survival and Antibiotic Resistance Profile of Non-Spore Forming Multidrug Resistant Human Pathogenic Bacteria Causing Hospital-Associated Infections
Source: Int J Environ Res Public Health. 2023 Feb 4;20(4):2787. doi: 10.3390/ijerph20042787 (PMC9956888; doi:10.3390/ijerph20042787)
Supplement: Supplementary file 1 [file ijerph-20-02787-s001.zip]

Archive with 1 entries (1 files):
- ijerph-2155811-supplementary.pdf
